# Supplementary material for: A Stochastic Petri Net-Based Model of the Involvement of Interleukin 18 in Atherosclerosis
Source: Int J Mol Sci. 2020 Nov 13;21(22):8574. doi: 10.3390/ijms21228574 (PMC7696504; doi:10.3390/ijms21228574)
Supplement: Supplementary file 1 [file ijms-21-08574-s001.zip]

Archive with 1 entries (1 files):
- ijms-968987-supplementary.pdf
